# Supplementary material for: Selective DNA Demethylation Accompanies T Cell Homeostatic Proliferation and Gene Regulation in Lupus-Prone lpr Mice
Source: Immunohorizons. Author manuscript; Available in PMC 2021 May 23. (PMC8141279; doi:10.4049/immunohorizons.2000078)
Supplement: Supplemental Table II [file NIHMS1697349-supplement-Supplemental_Table_II.xlsx]

## Sheet: Overlap_DemethyFiltered_Occuren
Gene Name	Number of occurrences	Counts
Foxp1	103	7
Nfatc1	82
Egr3	74
Elk3	62
Atxn1	61
Prkch	54
Bach2	50
Pitpnm2	48	49
Ubash3b	45
Sox5	44
Nfatc2	44
Fryl	43
Dnmbp	42
Fyn	41
Nek7	41
1700085C21Rik	37
Eomes	36
Zfpm1	36
Gse1	35
Atp2b1	34
Srgap3	33
Maf	33
Il10	32
Tbc1d2b	32
Dleu2	32
Nab2	32
Dach1	32
Rgs9	31
Egr2	31
2610035D17Rik	31
Nr4a2	31
Spry1	30
Lpin1	30
Tiam1	30
Lmna	30
Sorcs1	30
Bcl2l14	29
Man1c1	29
Klf12	29
Setbp1	28
Ubr2	28
Gfod1	28
Lrig1	28
Pou2af1	27
Mbnl2	27
Fosb	27
Prf1	27
Runx1	27
Irf8	27
Gnptab	26
Cd9	25
Tshz1	25
Etv6	25
Phactr1	25
Hnf1b	25
1810010H24Rik	25
Rims4	24	203
Nek6	24
Klf10	24
Nos1	24
Stk39	23
Sorbs1	23
Pak6	23
Kcnn4	23
Tspan5	23
2310015A10Rik	22
Pou2f2	22
Zfp362	22
Fignl1	22
Kdelc2	22
Baiap2	22
Pdgfb	22
Sart3	21
Phtf2	21
Trim62	21
Cdk6	21
Vit	21
Synpo	21
Rnf144b	21
Extl3	20
Cdyl2	20
Tiam2	20
Kif2c	20
Syne2	20
Cyfip2	20
Fasl	20
Sdc1	20
Dock9	20
Rem2	20
Cxcr5	20
Syt6	20
Rpap3	20
Mgmt	20
Tcf4	20
Kif13b	19
Gcnt1	19
Eml4	19
Cpm	19
Vav3	19
Gan	19
Rnf157	19
Camk2d	19
Tex2	19
Tspan3	19
Agtpbp1	18
Cdyl	18
Crtam	18
Phactr2	18
Cobll1	18
Iqgap1	18
Mdfic	18
Ctla4	17
Prkag2	17
Abca1	17
Scel	17
Tmem65	17
Tnfrsf9	17
Foxn3	17
Dsel	17
Bcl6	17
Tank	16
Cmtm7	16
A630001O12Rik	16
Galnt7	16
Sipa1l2	16
Spred2	16
Tjp2	16
Zbtb38	16
Stim2	16
2900026A02Rik	16
Pdcd1	16
Galnt9	16
Trim8	16
Dlc1	16
Rnf19a	15
Rfx4	15
Tmem163	15
Arntl	15
Schip1	15
Sgms1	15
Gpd2	15
Cit	15
Mmd	15
Padi4	15
Meg3	15
E2f2	15
Kirrel3	15
Rps6kc1	14
Lrrc20	14
Slc38a11	14
Gsn	14
Casp3	14
Ly6g6c	14
Unc119b	14
Fscn1	14
Pde2a	14
Cd44	14
Ahnak	14
1700042O10Rik	14
Nedd4	14
Coro1c	14
Nt5c2	14
Dusp4	14
Trps1	14
Kif13a	14
Dst	14
Zfp703	14
Ksr1	14
Serp2	13
Rab31	13
Ypel2	13
Fut8	13
Cbl	13
Mtss1	13
Tox	13
Rasa2	13
Rhbdd1	13
C1qbp	13
AW046200	13
Asah2	13
Ptprk	13
Dgkz	13
Prep	13
Chd9	13
Anks1b	13
Rb1	12
Ptprj	12
Usp36	12
Cblb	12
Usp6nl	12
Dusp14	12
Rcsd1	12
Ankrd13b	12
Ptch1	12
Lag3	12
Serpine1	12
Fkbp5	12
Dagla	12
Ptpdc1	12
Enpp6	12
Itga9	12
Trrap	12
Dlg2	12
Nfia	12
Klc1	11
Mns1	11
Melk	11
Shroom3	11
Slamf1	11
Mxd1	11
Tmem2	11
Npas4	11
Ntn1	11
Chst2	11
Lta4h	11
Klhl8	11
Tm6sf1	11
St8sia5	11
Ncald	11
Apc	11
Myo1c	11
Dok3	11
Rcvrn	11
Mab21l2	11
Pear1	11
Rab11fip1	11
Mef2c	11
Fat1	11
Ermp1	10
Enc1	10
Kcnk13	10
Atf7ip	10
Pgm2	10
Pvt1	10
Slamf7	10
Cd83	10
Enpp1	10
Marcksl1	10
Dhx32	10
Ctsb	10
Cldn10	10
Flnb	10
Ube2e3	10
Adora2a	10
Ldlrad3	10
Ssh1	10
Cdk5rap3	10
Trak1	10
Sh3bp4	10
Ptprn2	10
Amfr	10
Tmem38b	10
Angptl2	10
Kif5a	10
Ccr4	10
Wdsub1	10
Wnt10a	10
Klf4	10
Amigo1	10
Aff1	9	709
Capn5	9
St3gal4	9
Arpp21	9
Etv5	9
Esm1	9
Chdh	9
Adamtsl2	9
Vwf	9
Gdpd5	9
Nudt22	9
4930519L02Rik	9
Vav2	9
Sc5d	9
Gzmk	9
Evpl	9
Celsr2	9
Pdk2	9
Prickle1	9
Mllt3	9
Kcnip2	9
Rgs16	9
4921525O09Rik	9
Cacna1c	9
Itgb3	9
Arl15	9
Eepd1	9
Zfhx3	9
Nt5e	9
Gpam	9
Ralgds	9
Grik5	9
Specc1	9
Magi2	9
Ncam1	9
Meis1	9
Apba1	9
Sorbs2	9
Pmm1	8
Rassf8	8
Car5b	8
Pou6f1	8
Retn	8
Lpgat1	8
1700063D05Rik	8
Aph1b	8
Ankrd6	8
Cap2	8
Hivep3	8
Id3	8
Ado	8
Ifng	8
Sspn	8
Fzd5	8
Wdr25	8
Trim37	8
Slc5a3	8
Il10ra	8
B3gnt2	8
Exph5	8
D430020J02Rik	8
4932438H23Rik	8
Rerg	8
Zfp518b	8
Sox4	8
Tns1	8
Tsc22d1	8
Cbx5	8
Slit3	8
Snx16	8
Tk1	8
Arl4d	8
Mki67	8
Prim2	8
Ebf1	8
Tlr4	8
Ccng1	8
Wwc1	8
Nbea	8
Csrp2	7
Gls	7
Phlda1	7
Pja2	7
Plk2	7
Srd5a1	7
Cnih4	7
Eea1	7
Dsp	7
Mamdc2	7
Nsmaf	7
6430710C18Rik	7
Sh3gl3	7
Rasgef1a	7
Nt5dc3	7
Pacsin1	7
Phyhd1	7
Rab11fip3	7
Lmo7	7
Ica1	7
Sh2d1a	7
Trib1	7
Nfat5	7
1700020I14Rik	7
Cdr2	7
2010111I01Rik	7
Lrrn1	7
Myb	7
Pde8a	7
Ralyl	7
Zan	7
Cnksr3	7
Spry2	7
Sdc3	7
Ptpn14	7
Klf9	7
Cux1	7
Fhit	7
Twsg1	6
Tex9	6
Zmym4	6
Pcyt1b	6
Tpk1	6
Commd10	6
Atrnl1	6
Sh3rf1	6
Cd200	6
Lims1	6
Plcl1	6
Cenpf	6
Adk	6
Cav1	6
Plp2	6
Xkr5	6
Neil3	6
Pou5f1	6
Sertad2	6
Lonrf1	6
Mrps6	6
Bcat1	6
Mcoln2	6
Zeb2	6
Farsb	6
Nkain1	6
G530011O06Rik	6
Asns	6
Galnt14	6
Ret	6
Tpi1	6
Creb3l2	6
Itgav	6
Anxa1	6
Unc5b	6
Stard4	6
Jazf1	6
Prelid2	6
Kcnk5	6
Slc2a13	6
Etv1	6
Gucy2e	6
Adamts20	6
Nebl	6
Gstt1	6
Tpmt	5
Angptl1	5
Abcd3	5
Rps17	5
Ndrg1	5
Dapk2	5
Arhgef9	5
Oxr1	5
Usp47	5
Fhl2	5
Grm4	5
Tram1	5
Capsl	5
Tram2	5
Snx9	5
Slc25a26	5
E2f7	5
Efhc1	5
Kif11	5
Ccr5	5
Fbxw11	5
Ubtd2	5
Hes5	5
Upp2	5
Klhl4	5
Nmt2	5
Mdk	5
Ralgps2	5
Slc29a1	5
Net1	5
Zfp367	5
Dtl	5
Ston1	5
Lamc1	5
Mkl2	5
Atp9a	5
Il2ra	5
Pld2	5
Kremen1	5
Entpd1	5
Wiz	5
Ppfibp2	5
Plxdc1	5
Efnb1	5
Kcnc1	5
Slc2a10	5
Atp2b2	5
Prox1	5
Mctp1	5
Bcl11a	5
Prkar1b	5
Vash1	5
Ect2	5
Dab2ip	5
Apaf1	5
Ahi1	5
Etl4	5
Inpp5f	4
Cdc42ep3	4
Srfbp1	4
Gprc5a	4
Cnot2	4
Rasa1	4
Sft2d2	4
Camk2n1	4
Abhd2	4
Stk32c	4
Hipk2	4
Rps6ka5	4
Xrcc3	4
Nuf2	4
Tnip2	4
Ppm1e	4
A630001G21Rik	4
Alox12	4
Ehd4	4
Cask	4
Adora2b	4
Smap1	4
Tec	4
Rbm20	4
Capg	4
Reep6	4
Rad54l2	4
Enox1	4
Slc25a24	4
Shf	4
Stard10	4
Fabp5	4
Plxdc2	4
Gpr137b-ps	4
Cdc20	4
Sh2b2	4
Fhdc1	4
Ephx1	4
Emp1	4
Tmem165	4
Arid3a	4
Mtbp	4
Nrip1	4
Scamp2	4
H2-Q1	4
Purg	4
Itga3	4
Zfp41	4
Ikzf3	4
Magi3	4
Pipox	4
Unc93b1	4
Litaf	4
Zfp248	4
Zbtb32	4
Grhl2	4
Xkr8	4
Ptov1	4
Farp2	4
Dio2	4
C430042M11Rik	4
Gzmb	4
Acly	4
Arhgap21	4
Frmd6	4
Zfp622	4
Ccdc112	4
Otud7b	4
Cxxc5	4
Cntln	4
C1galt1	4
Dnajc1	4
Bhmt	4
Paqr4	4
Hspa4	4
Cdc42bpg	4
Sypl	4
Lig4	4
Shcbp1	4
Cldn23	4
Neto1	4
Tgfbr3	4
Irak1bp1	4
Gfi1	4
Chpt1	4
Ube2e2	4
Palld	4
Sall2	4
Eef2k	4
Crip2	4
Dclk1	4
Ly96	4
Ryk	4
Ddr1	4
Plscr4	4
Hspa2	4
Plxna3	3
Rapgef5	3
Txndc12	3
Islr2	3
Bnipl	3
Rab12	3
Hdac9	3
Slamf6	3
Aim2	3
Homer1	3
Agbl5	3
Pcbp3	3
Ammecr1	3
Cttnbp2nl	3
Rnf39	3
Tmcc2	3
Klhl5	3
Cpa2	3
Gzf1	3
Mrps27	3
Dlg3	3
Kif5c	3
S100a10	3
Ssx2ip	3
Ube2c	3
Nek2	3
Dnase1l3	3
Chst4	3
Alcam	3
Tnfsf13	3
Nlrx1	3
Vps13a	3
Tmem39b	3
Etv4	3
Reep2	3
Slc2a6	3
Osbpl3	3
Dgke	3
Cdc6	3
Rbm24	3
1500011B03Rik	3
Mt1	3
Ranbp10	3
Kif20a	3
Lgr6	3
Megf11	3
Lzts2	3
Glis1	3
Pi4k2b	3
Trim9	3
Atcay	3
St3gal2	3
Myadm	3
Scd1	3
Mgat1	3
Zfyve28	3
2310001H17Rik	3
2410004P03Rik	3
Osbpl1a	3
Zscan18	3
Dynlt3	3
4930539E08Rik	3
St5	3
Rbl2	3
Tpbg	3
Paqr3	3
Tnks1bp1	3
Rapgef3	3
Ppfia2	3
Slc35d3	3
Insig2	3
Ckap4	3
Nhsl1	3
Mmrn2	3
Tyro3	3
Ralb	3
Tmem117	3
Ndrg4	3
Psd3	3
Cdkn2b	3
Ptprm	3
Itgb8	3
Col19a1	3
Tmem51	3
H2-DMb2	3
Atf6	3
Acvr1	3
Dip2a	3
Ina	3
Zdhhc23	3
Art3	3
Ncaph	2
Cldnd1	2
Calm3	2
Suv39h2	2
Ttyh1	2
Tbc1d5	2
Mast2	2
Sort1	2
Socs5	2
Vcan	2
Ell3	2
Plekha2	2
Ift122	2
Dock5	2
Ap1s2	2
Olfr156	2
Gpm6b	2
Dmrta2	2
Bag3	2
Ccnf	2
Oit1	2
Gprc5b	2
Dhdh	2
Csf1	2
Stmn1	2
Rbm11	2
Gpr137b	2
Arhgap18	2
Frmd5	2
Lgals3	2
Hibadh	2
Mphosph9	2
Prkab2	2
C430002N11Rik	2
Sfxn5	2
Stard3nl	2
Ngef	2
Med14	2
Kctd7	2
Sh3bp2	2
Eya3	2
Vamp1	2
Synj2	2
Cyp51	2
Itih5	2
Vat1	2
Tuft1	2
Armc3	2
Ptpre	2
Dkk3	2
Gnb5	2
Mnd1	2
Itk	2
Slc41a1	2
Scd2	2
Cyb5r3	2
Mtmr7	2
Plscr1	2
Acsl3	2
Ptpn3	2
Unc13b	2
Btf3l4	2
Blnk	2
Mcam	2
Irf6	2
2410089E03Rik	2
Slc29a4	2
Pigr	2
Cttn	2
Gpx7	2
Nrbp2	2
Plekhg1	2
Pik3r3	2
Pstpip2	2
Acot1	2
Pkn3	2
6430548M08Rik	2
Slc4a7	2
Top2a	2
Lin7a	2
Tor3a	2
Fcrla	2
Ccni	2
Mapre2	2
Hspb1	2
Ap3s1	2
Rad51	2
Tsen2	2
Ctnnal1	2
Tbc1d4	2
Baz2b	2
Hip1	2
Wipf3	2
Mgst1	2
Mcm10	2
Gabpb1	2
Areg	2
Nr3c2	2
Col1a1	2
Mxd3	2
Galnt3	2
Vmn2r96	2
Myl4	2
Ezh1	2
Rgs6	2
Fbn1	2
Lgr5	2
Kctd15	2
Tnrc6c	2
Pdcd1lg2	2
Akt3	2
Olfml3	2
Alms1	2
1810014B01Rik	2
Kcnab1	2
Rpl31	2
Smarcc1	2
Nrn1	2
Klc3	2
Gnb4	2
Rhoc	2
Gab2	2
Serf1	2
Snn	2
Slc17a6	2
Wee1	2
Ryr3	2
Arsb	2
Bri3	2
Zfp219	2
Perp	2
Xbp1	2
Oxsr1	1
Pkig	1
Kif4	1
Zfp189	1
Pcyox1	1
Slc1a1	1
Aldoc	1
Adssl1	1
Tfdp2	1
Prm1	1
Cdkn3	1
Ppfibp1	1
Xpnpep3	1
Pip4k2c	1
Hspa14	1
Irs1	1
Dgat2	1
Plat	1
Anxa4	1
Col5a3	1
Pif1	1
Il12a	1
Ccrl2	1
Hsp90b1	1
Cdcp1	1
Hgfac	1
Mlf1	1
Zc3h12d	1
6330403K07Rik	1
Dock4	1
Rgs12	1
Aldh3a1	1
Cdca8	1
Endod1	1
Vcl	1
Cd80	1
Rnf34	1
Qser1	1
Pds5b	1
Ypel1	1
Ezh2	1
Rasl10a	1
Dixdc1	1
Calcb	1
Peg10	1
Cdca2	1
Exo1	1
Cxcl17	1
Lgals1	1
Prkar2b	1
Ascl2	1
Plagl1	1
Cdkn2c	1
B9d1	1
Atp6v0d2	1
Ptk2	1
Srxn1	1
2700081O15Rik	1
Pax5	1
Lrrtm2	1
Rnf145	1
Icam4	1
Rab11fip4	1
Srpk3	1
Spire1	1
Gabarapl1	1
Wnt1	1
Marcks	1
Mtf2	1
Ptpn9	1
Pdk3	1
Rnd2	1
Ddn	1
Itga4	1
Chek1	1
Fah	1
Acaa1b	1
Ralgps1	1
Ociad2	1
Tex14	1
Kpna2	1
Arhgap20	1
Tslp	1
Sav1	1
Fst	1
Gas2l3	1
Boc	1
Casp6	1
Fndc7	1
Zfp667	1
Myf6	1
Gadd45b	1
Stxbp1	1
Clspn	1
Depdc1a	1
Mlkl	1
Erlin1	1
Clip3	1
Ctnna1	1
Klhl15	1
Nefh	1
Pramel3	1
Ddc	1
Spint1	1
Dck	1
Tnfrsf13b	1
Efna3	1
Osbpl6	1
Zmym3	1
Cdk2ap1	1
Xylb	1
1810046K07Rik	1
Carhsp1	1
Slc16a1	1
Bcas1	1
Ssh3	1
Pard6b	1
Intu	1
Dgkg	1
Lox	1
Srl	1
Magee1	1
Sacs	1
Spp1	1
Spc25	1
Krt18	1
Mgst3	1
5930430L01Rik	1
Gins1	1
Il3ra	1
Twist1	1
Trp53inp2	1
Epn2	1
Kcnq1	1
Pdlim7	1
Pogk	1
Sox1	1
Phka2	1
Prc1	1
Ctnnbip1	1
Zfp37	1
Cacng4	1
Cenpe	1
Mtch1	1
Rabgap1l	1
Serpina9	1
Homez	1
Zfp612	1
Tnfrsf23	1
Hpcal4	1
Cxcl2	1
Ptger2	1
Pbk	1
Gpsm2	1
Pkp2	1
Spock2	1
Snx30	1
Cpox	1
Dhrs3	1
Foxj2	1
Grb10	1
Ccdc50	1
Msi2	1
Tpp1	1
Prkce	1
Lrrcc1	1
Klhl30	1
Snx13	1
Wdr60	1
3110045C21Rik	1
Kcnk10	1
