# Supplementary material for: Selective DNA Demethylation Accompanies T Cell Homeostatic Proliferation and Gene Regulation in Lupus-Prone lpr Mice
Source: Immunohorizons. Author manuscript; Available in PMC 2021 May 23. (PMC8141279; doi:10.4049/immunohorizons.2000078)
Supplement: Supplemental Table I [file NIHMS1697349-supplement-Supplemental_Table_I.xlsx]

## Sheet: Sheet1
Category	Term	Count	%	PValue	Genes	List Total	Pop Hits	Pop Total	Fold Enrichment	Bonferroni	Benjamini	FDR
KEGG_PATHWAY	mmu04660:T cell receptor signaling pathway	16	1.65289	0.000233993	ITK, VAV3, CBL, CTLA4, VAV2, PDCD1, IL10, PAK6, CBLB, FYN, IFNG, NFATC2, PIK3R3, AKT3, NFATC1, TEC	395	104	7720	3.00682	0.0585906	0.0585906	0.305054
KEGG_PATHWAY	mmu05205:Proteoglycans in cancer	24	2.47934	0.000255124	WNT10A, CAV1, CBL, TLR4, ITGB3, FZD5, FLNB, IQGAP1, WNT1, PTK2, CTTN, CBLB, CASP3, SDC1, CD44, TIAM1, ITGAV, CAMK2D, PTCH1, FASL, COL1A1, PIK3R3, AKT3, TWIST1	395	203	7720	2.31066	0.0637103	0.0323793	0.33256
KEGG_PATHWAY	mmu05412:Arrhythmogenic right ventricular cardiomyopathy (ARVC)	12	1.23967	0.000855068	ITGA9, ITGB8, PKP2, ITGAV, LMNA, CACNG4, DSP, ITGA3, ITGB3, ITGA4, CTNNA1, CACNA1C	395	71	7720	3.30326	0.198044	0.0709264	1.11058
KEGG_PATHWAY	mmu04512:ECM-receptor interaction	13	1.34298	0.00160213	VWF, ITGA9, SDC1, CD44, ITGB8, ITGAV, ITGA3, ITGA4, COL1A1, LAMC1, ITGB3, COL5A3, SPP1	395	88	7720	2.88723	0.338789	0.0982523	2.07156
KEGG_PATHWAY	mmu05202:Transcriptional misregulation in cancer	19	1.96281	0.00194173	MEF2C, MAF, PLAT, FUT8, PAX5, SPINT1, GZMB, AFF1, MEIS1, MLF1, PTK2, CDKN2C, ETV1, BCL6, ETV6, RUNX1, ETV5, ETV4, MLLT3	395	166	7720	2.237	0.394351	0.0954257	2.50554
KEGG_PATHWAY	mmu04510:Focal adhesion	22	2.27273	0.00196089	CAV1, VAV3, PDGFB, ITGA3, ITGA4, ITGB3, COL5A3, VAV2, FLNB, VCL, PAK6, VWF, ITGA9, PTK2, ITGB8, FYN, ITGAV, LAMC1, COL1A1, PIK3R3, AKT3, SPP1	395	207	7720	2.07717	0.397343	0.0809376	2.52997
KEGG_PATHWAY	mmu04810:Regulation of actin cytoskeleton	22	2.27273	0.00293976	VAV3, PDGFB, SSH1, SSH3, BAIAP2, ITGA3, ITGA4, ITGB3, VAV2, IQGAP1, VCL, PAK6, ITGA9, PTK2, ITGB8, TIAM1, GSN, ITGAV, CYFIP2, PIK3R3, PIP4K2C, APC	395	214	7720	2.00923	0.532135	0.102831	3.77067
KEGG_PATHWAY	mmu04520:Adherens junction	11	1.13636	0.00335971	PTPRJ, PTPRM, SORBS1, FYN, BAIAP2, LMO7, SSX2IP, CTNNA1, IQGAP1, FARP2, VCL	395	72	7720	2.98594	0.580321	0.102851	4.29848
KEGG_PATHWAY	mmu05222:Small cell lung cancer	12	1.23967	0.00342605	FHIT, E2F2, PTK2, CDKN2B, ITGAV, CDK6, ITGA3, RB1, APAF1, LAMC1, PIK3R3, AKT3	395	84	7720	2.79204	0.587467	0.0936974	4.38161
KEGG_PATHWAY	mmu04514:Cell adhesion molecules (CAMs)	18	1.8595	0.00362035	PTPRM, H2-Q1, CTLA4, CLDN10, ITGA4, PDCD1, PDCD1LG2, H2-DMB2, CLDN23, SDC3, NCAM1, ALCAM, ITGA9, SDC1, CD80, ITGB8, ITGAV, VCAN	395	162	7720	2.17159	0.607707	0.0893299	4.62471
KEGG_PATHWAY	mmu00533:Glycosaminoglycan biosynthesis - keratan sulfate	5	0.516529	0.00581941	ST3GAL2, FUT8, CHST2, CHST4, B3GNT2	395	15	7720	6.51477	0.778159	0.127934	7.33655
KEGG_PATHWAY	mmu05410:Hypertrophic cardiomyopathy (HCM)	11	1.13636	0.00658081	ITGA9, ITGB8, ITGAV, PRKAB2, PRKAG2, LMNA, CACNG4, ITGA3, ITGB3, ITGA4, CACNA1C	395	79	7720	2.72136	0.817947	0.13234	8.25879
KEGG_PATHWAY	mmu04151:PI3K-Akt signaling pathway	30	3.09917	0.00675848	PDGFB, CSF1, EFNA3, TLR4, ITGB3, PTK2, PKN3, ITGB8, ITGAV, CREB3L2, FASL, MYB, PIK3R3, AKT3, SPP1, IL2RA, RBL2, ITGA3, CDK6, ITGA4, COL5A3, IRS1, VWF, ITGA9, HSP90B1, GNB5, GNB4, LAMC1, COL1A1, IL3RA	395	351	7720	1.67045	0.826158	0.125922	8.47277
KEGG_PATHWAY	mmu04650:Natural killer cell mediated cytotoxicity	13	1.34298	0.00699201	PRF1, CASP3, SH2D1A, VAV3, FYN, IFNG, FASL, GZMB, NFATC2, VAV2, PIK3R3, NFATC1, SH3BP2	395	105	7720	2.41977	0.836391	0.121294	8.75332
KEGG_PATHWAY	mmu05330:Allograft rejection	9	0.929752	0.00707419	PRF1, CD80, IFNG, H2-Q1, IL12A, FASL, GZMB, H2-DMB2, IL10	395	56	7720	3.14105	0.839847	0.114948	8.85185
KEGG_PATHWAY	mmu05145:Toxoplasmosis	13	1.34298	0.012299	CASP3, HSPA2, CCR5, LY96, IL10RA, IFNG, IL12A, TLR4, LAMC1, PIK3R3, H2-DMB2, AKT3, IL10	395	113	7720	2.24846	0.958944	0.180902	14.9187
KEGG_PATHWAY	mmu00512:Mucin type O-Glycan biosynthesis	6	0.619835	0.0125456	GALNT3, ST3GAL2, GALNT7, GCNT1, C1GALT1, GALNT14	395	28	7720	4.18807	0.961505	0.174365	15.1956
KEGG_PATHWAY	mmu04940:Type I diabetes mellitus	9	0.929752	0.0129231	PRF1, CD80, PTPRN2, IFNG, H2-Q1, IL12A, FASL, GZMB, H2-DMB2	395	62	7720	2.83708	0.965122	0.170091	15.6179
KEGG_PATHWAY	mmu04015:Rap1 signaling pathway	20	2.06612	0.0129313	PARD6B, MAGI3, MAGI2, ADORA2B, PDGFB, ADORA2A, CSF1, EFNA3, SIPA1L2, ITGB3, RALGDS, DOCK4, FARP2, TIAM1, RALB, RAPGEF5, CALM3, RAPGEF3, PIK3R3, AKT3	395	214	7720	1.82657	0.965197	0.162002	15.6271
KEGG_PATHWAY	mmu04672:Intestinal immune network for IgA production	7	0.72314	0.0187813	CD80, TNFRSF13B, TNFSF13, PIGR, ITGA4, H2-DMB2, IL10	395	42	7720	3.25738	0.992491	0.216968	21.9271
KEGG_PATHWAY	mmu04068:FoxO signaling pathway	14	1.44628	0.0189766	GABARAPL1, RBL2, PRKAG2, PRKAB2, HOMER1, IRS1, IL10, PLK2, CDKN2B, BCL6, FASL, GADD45B, PIK3R3, AKT3	395	134	7720	2.04194	0.992867	0.20973	22.1297
KEGG_PATHWAY	mmu05200:Pathways in cancer	31	3.20248	0.0194734	E2F2, PDGFB, WNT1, CASP3, PTK2, CDKN2B, ITGAV, RALB, FASL, RUNX1, PIK3R3, AKT3, APC, WNT10A, PTGER2, RET, CBL, CDK6, ITGA3, RB1, FZD5, DAPK2, CTNNA1, RALGDS, RAD51, HSP90B1, CBLB, GNB5, PTCH1, GNB4, LAMC1	395	397	7720	1.52613	0.993741	0.205961	22.643
KEGG_PATHWAY	mmu04144:Endocytosis	23	2.37603	0.0266589	SH3GL3, PLD2, PARD6B, CAV1, RET, IL2RA, KIF5A, CBL, H2-Q1, KIF5C, PSD3, EEA1, RAB11FIP4, CBLB, RAB31, SMAP1, RAB11FIP3, CCR5, HSPA2, NEDD4, RAB11FIP1, EHD4, EPN2	395	278	7720	1.61697	0.999062	0.261476	29.7257
KEGG_PATHWAY	mmu04666:Fc gamma R-mediated phagocytosis	10	1.03306	0.0267596	PLD2, VAV3, GAB2, GSN, MARCKSL1, MARCKS, VAV2, PIK3R3, PRKCE, AKT3	395	84	7720	2.3267	0.999086	0.252922	29.8206
KEGG_PATHWAY	mmu04380:Osteoclast differentiation	13	1.34298	0.0268875	CSF1, FHL2, ITGB3, FOSB, GAB2, FYN, IFNG, PIK3R3, NFATC2, AKT3, BLNK, TEC, NFATC1	395	126	7720	2.01648	0.999117	0.245181	29.9408
KEGG_PATHWAY	mmu05220:Chronic myeloid leukemia	9	0.929752	0.0295179	E2F2, CBLB, GAB2, CBL, CDK6, RB1, RUNX1, PIK3R3, AKT3	395	72	7720	2.44304	0.999561	0.257193	32.3733
KEGG_PATHWAY	mmu04360:Axon guidance	13	1.34298	0.0315513	NGEF, PLXNA3, EFNB1, EFNA3, NTN1, SLIT3, PAK6, PTK2, UNC5B, FYN, SRGAP3, NFATC2, RASA1	395	129	7720	1.96958	0.999744	0.26387	34.2
KEGG_PATHWAY	mmu05161:Hepatitis B	14	1.44628	0.0353077	E2F2, EGR3, EGR2, TLR4, CDK6, RB1, CASP3, CREB3L2, FASL, APAF1, NFATC2, PIK3R3, AKT3, NFATC1	395	146	7720	1.87411	0.999906	0.281951	37.4552
KEGG_PATHWAY	mmu05146:Amoebiasis	12	1.23967	0.0360661	PTK2, CASP3, IFNG, IL12A, HSPB1, TLR4, COL1A1, LAMC1, COL5A3, PIK3R3, IL10, VCL	395	117	7720	2.00454	0.999923	0.278767	38.0942
KEGG_PATHWAY	mmu04024:cAMP signaling pathway	17	1.7562	0.0439279	PLD2, PTGER2, VAV3, ADORA2A, VAV2, ATP2B1, ATP2B2, TIAM1, CREB3L2, CAMK2D, CALM3, PTCH1, RAPGEF3, CACNA1C, PIK3R3, AKT3, NFATC1	395	197	7720	1.68656	0.999991	0.320453	44.3713
KEGG_PATHWAY	mmu04390:Hippo signaling pathway	14	1.44628	0.0444543	WNT10A, PARD6B, SAV1, WWC1, CTNNA1, FZD5, WNT1, FRMD6, SERPINE1, DLG3, AREG, FBXW11, DLG2, APC	395	151	7720	1.81205	0.999992	0.315078	44.7698
KEGG_PATHWAY	mmu04014:Ras signaling pathway	19	1.96281	0.0447311	PLD2, PDGFB, CSF1, EFNA3, RALGDS, PAK6, GAB2, TIAM1, RALB, RAPGEF5, CALM3, GNB5, FASL, GNB4, KSR1, PIK3R3, AKT3, RASA1, RASA2	395	229	7720	1.62158	0.999993	0.308546	44.9783
KEGG_PATHWAY	mmu05166:HTLV-I infection	22	2.27273	0.0458787	WNT10A, E2F2, IL2RA, EGR2, PDGFB, H2-Q1, CHEK1, CDC20, TRRAP, RB1, FZD5, H2-DMB2, WNT1, CDKN2B, CDKN2C, XBP1, MYB, NFATC2, PIK3R3, AKT3, APC, NFATC1	395	278	7720	1.54667	0.999995	0.307313	45.8351
KEGG_PATHWAY	mmu05214:Glioma	8	0.826446	0.0467061	E2F2, PDGFB, CAMK2D, CALM3, CDK6, RB1, PIK3R3, AKT3	395	65	7720	2.40545	0.999996	0.304386	46.4451
KEGG_PATHWAY	mmu05212:Pancreatic cancer	8	0.826446	0.0467061	E2F2, RALB, CDK6, RB1, PIK3R3, RALGDS, AKT3, RAD51	395	65	7720	2.40545	0.999996	0.304386	46.4451
KEGG_PATHWAY	mmu05332:Graft-versus-host disease	7	0.72314	0.0477813	PRF1, CD80, IFNG, H2-Q1, FASL, GZMB, H2-DMB2	395	52	7720	2.63096	0.999997	0.302958	47.2283
KEGG_PATHWAY	mmu00564:Glycerophospholipid metabolism	10	1.03306	0.0498052	GPD2, PLD2, DGKE, LPGAT1, DGKG, DGKZ, PCYT1B, CHPT1, GPAM, LPIN1	395	94	7720	2.07918	0.999998	0.306589	48.6741
KEGG_PATHWAY	mmu04530:Tight junction	13	1.34298	0.0512628	PARD6B, MAGI3, MAGI2, SHROOM3, PRKCH, CASK, CLDN10, PRKCE, CTNNA1, CLDN23, CTTN, TJP2, AKT3	395	139	7720	1.82788	0.999999	0.30715	49.6925
KEGG_PATHWAY	mmu04110:Cell cycle	12	1.23967	0.0514318	CDC6, E2F2, RBL2, CDKN2B, CDKN2C, TFDP2, CHEK1, CDK6, CDC20, RB1, GADD45B, WEE1	395	124	7720	1.89138	0.999999	0.301273	49.8093
KEGG_PATHWAY	mmu04115:p53 signaling pathway	8	0.826446	0.0535681	CASP3, SERPINE1, CHEK1, CDK6, APAF1, CCNG1, GADD45B, PERP	395	67	7720	2.33365	0.999999	0.30526	51.2652
KEGG_PATHWAY	mmu04910:Insulin signaling pathway	13	1.34298	0.0536109	PHKA2, PRKAR2B, CBLB, SORBS1, PRKAR1B, CBL, PRKAB2, PRKAG2, CALM3, SH2B2, PIK3R3, IRS1, AKT3	395	140	7720	1.81483	0.999999	0.29911	51.294
KEGG_PATHWAY	mmu05414:Dilated cardiomyopathy	9	0.929752	0.0603486	ITGA9, ITGB8, ITGAV, LMNA, CACNG4, ITGA3, ITGB3, ITGA4, CACNA1C	395	83	7720	2.11926	1	0.324091	55.6317
KEGG_PATHWAY	mmu05223:Non-small cell lung cancer	7	0.72314	0.0644605	FHIT, E2F2, CDK6, RB1, PIK3R3, AKT3, EML4	395	56	7720	2.44304	1	0.335892	58.1007
KEGG_PATHWAY	mmu05320:Autoimmune thyroid disease	8	0.826446	0.0690987	PRF1, CD80, H2-Q1, CTLA4, FASL, GZMB, H2-DMB2, IL10	395	71	7720	2.20218	1	0.349239	60.7331
KEGG_PATHWAY	mmu05231:Choline metabolism in cancer	10	1.03306	0.0720282	PLD2, DGKE, PDGFB, DGKG, DGKZ, PCYT1B, PIK3R3, CHPT1, RALGDS, AKT3	395	101	7720	1.93508	1	0.354887	62.316
KEGG_PATHWAY	mmu05321:Inflammatory bowel disease (IBD)	7	0.72314	0.0789511	MAF, IFNG, IL12A, TLR4, H2-DMB2, IL10, NFATC1	395	59	7720	2.31882	1	0.375948	65.8258
KEGG_PATHWAY	mmu04261:Adrenergic signaling in cardiomyocytes	13	1.34298	0.0811367	ATP2B1, RPS6KA5, ATP2B2, MYL4, CAMK2D, CREB3L2, CACNG4, CALM3, RAPGEF3, CACNA1C, PIK3R3, KCNQ1, AKT3	395	150	7720	1.69384	1	0.377864	66.8694
KEGG_PATHWAY	mmu05203:Viral carcinogenesis	18	1.8595	0.0817215	EGR3, EGR2, RBL2, H2-Q1, CHEK1, CDC20, CDK6, RB1, CASP3, CCR5, CDKN2B, CCR4, GSN, CREB3L2, HDAC9, PIK3R3, ATP6V0D2, RASA2	395	231	7720	1.52293	1	0.373742	67.1437
KEGG_PATHWAY	mmu04210:Apoptosis	7	0.72314	0.0841566	CASP6, CASP3, FASL, APAF1, PIK3R3, AKT3, IL3RA	395	60	7720	2.28017	1	0.376568	68.2631
KEGG_PATHWAY	mmu05162:Measles	12	1.23967	0.0869627	SH2D1A, IL2RA, HSPA2, FYN, IFNG, IL12A, TLR4, CDK6, FASL, PIK3R3, SLAMF1, AKT3	395	136	7720	1.7245	1	0.380616	69.5095
KEGG_PATHWAY	mmu04670:Leukocyte transendothelial migration	11	1.13636	0.0893104	ITK, PTK2, VAV3, CLDN10, RAPGEF3, ITGA4, VAV2, CTNNA1, PIK3R3, CLDN23, VCL	395	121	7720	1.77675	1	0.382906	70.5173
KEGG_PATHWAY	mmu04550:Signaling pathways regulating pluripotency of stem cells	12	1.23967	0.094064	WNT10A, WNT1, POU5F1, ID3, FZD5, PIK3R3, ZFHX3, MEIS1, AKT3, KLF4, APC, ACVR1	395	138	7720	1.6995	1	0.393314	72.4644
